# Supplementary material for: The therapeutic efficacy of denosumab for the loss of bone mineral density in glucocorticoid-induced osteoporosis: a meta-analysis
Source: Rheumatol Adv Pract. 2020 Mar 13;4(1):rkaa008. doi: 10.1093/rap/rkaa008 (PMC7197806; doi:10.1093/rap/rkaa008)
Supplement: rkaa008_Supplementary_Data [file rkaa008_supplementary_data.zip]

Archive with 7 entries (7 files):
- RAP 20-005.R1 Fig S1.tif
- RAP 20-005.R1 Fig S2.tif
- RAP 20-005.R1 Fig S3.tif
- Supplementary Figure Legends.docx
- Supplementary Table S1.docx
- Supplementary Table S2.docx
- Supplementary Table S3.docx
